# Supplementary material for: Clinical and Epidemiological Characteristics of Pediatric Pertussis Cases: A Retrospective Study from Southeast Romania
Source: Antibiotics (Basel). 2025 Apr 23;14(5):428. doi: 10.3390/antibiotics14050428 (PMC12108213; doi:10.3390/antibiotics14050428)
Supplement: Supplementary file 1 [file antibiotics-14-00428-s001.zip]

Archive with 1 entries (1 files):
- antibiotics-3552033-supplementary.xlsx
