# Supplementary material for: Clinical and Epidemiological Characteristics of Pediatric Pertussis Cases: A Retrospective Study from Southeast Romania
Source: Antibiotics (Basel). 2025 Apr 23;14(5):428. doi: 10.3390/antibiotics14050428 (PMC12108213; doi:10.3390/antibiotics14050428)
Supplement: Supplementary file 1 [file antibiotics-14-00428-s001.zip › antibiotics-3552033-supplementary.xlsx]

## Sheet: PCA Figure 1
	XLSTAT 2024.3.0.1423 - Principal Component Analysis (PCA) - Start time: 03/02/2025 at 02:19:53 / End time: 03/02/2025 at 02:19:58 / Microsoft Excel 16.018324
	Observations/variables table: Workbook = new pertussis data analysis 31.01.2025.xlsx / Sheet = Desc Sociodem. / Range = 'Desc Sociodem.'!$M$25:$P$36 / 11 rows and 3 columns
	PCA type: Correlation
	Filter factors: Maximum number = 5
	Standardisation: (n)
	Type of biplot: Distance biplot / Coefficient = Automatic
	Summary statistics:
	Variable	Observations	Obs. with missing data	Obs. without missing data	Minimum	Maximum	Mean	Std. deviation
	1-3 years	3	0	3	6	14	9.33333	4.16333
	4-8 years	3	0	3	0	4	2.66667	2.3094
	< 1 year	3	0	3	6	17	11.3333	5.50757
	9-13 years	3	0	3	1	3	2	1
	BPV No	3	0	3	15	31	20.6667	8.96289
	BPV Yes	3	0	3	3	7	4.66667	2.08167
	ELISA	3	0	3	2	6	4	2
	RT-PCR	3	0	3	15	32	21.3333	9.29157
	Rural	3	0	3	7	17	11.3333	5.1316
	Urban	3	0	3	9	21	14	6.245
	F	3	0	3	0	19	12.6667	10.9697
	M	3	0	3	0	19	12.6667	10.9697
	Correlation matrix (Pearson (n)):
	Variables	1-3 years	4-8 years	< 1 year	9-13 years	BPV No	BPV Yes	ELISA	RT-PCR	Rural	Urban	F	M
	1-3 years	1	0.693375	0.755929	0.720577	0.982613	0.884615	0.960769	0.939236	0.858119	1	0.693375	0.27735
	4-8 years	0.693375	1	0.0524142	0	0.547533	0.27735	0.866025	0.40389	0.225018	0.693375	1	-0.5
	< 1 year	0.755929	0.0524142	1	0.998625	0.864332	0.973985	0.544705	0.93472	0.98481	0.755929	0.0524142	0.838628
	9-13 years	0.720577	0	0.998625	1	0.836784	0.960769	0.5	0.914807	0.974355	0.720577	0	0.866025
	BPV No	0.982613	0.547533	0.864332	0.836784	1	0.955814	0.89257	0.98664	0.938529	0.982613	0.547533	0.45091
	BPV Yes	0.884615	0.27735	0.973985	0.960769	0.955814	1	0.720577	0.990938	0.998538	0.884615	0.27735	0.693375
	ELISA	0.960769	0.866025	0.544705	0.5	0.89257	0.720577	1	0.807183	0.682048	0.960769	0.866025	0
	RT-PCR	0.939236	0.40389	0.93472	0.914807	0.98664	0.990938	0.807183	1	0.982229	0.939236	0.40389	0.590301
	Rural	0.858119	0.225018	0.98481	0.974355	0.938529	0.998538	0.682048	0.982229	1	0.858119	0.225018	0.731307
	Urban	1	0.693375	0.755929	0.720577	0.982613	0.884615	0.960769	0.939236	0.858119	1	0.693375	0.27735
	F	0.693375	1	0.0524142	0	0.547533	0.27735	0.866025	0.40389	0.225018	0.693375	1	-0.5
	M	0.27735	-0.5	0.838628	0.866025	0.45091	0.693375	0	0.590301	0.731307	0.27735	-0.5	1
	Values in bold are different from 0 with a significance level alpha=0,05
	Bartlett's sphericity test:
	Chi-square (Observed value)	-Inf
	Chi-square (Critical value)	85.9649
	DF	66
	alpha	0.05
	The Bartlett's sphericity test cannot be computed because of a multicolinearity between the selected variables. You can use the multicolinearity analysis tool to detect and remove the variables responsible for the problem.
	Test interpretation:
	H0: There is no correlation significantly different from 0 between the variables.
	Ha: At least one of the correlations between the variables is significantly different from 0.
	Kaiser-Meyer-Olkin measure of sampling adequacy:
	1-3 years	0.62076
	4-8 years	0.40594
	< 1 year	0.550621
	9-13 years	0.540328
	BPV No	0.631601
	BPV Yes	0.591432
	ELISA	0.566394
	RT-PCR	0.61431
	Rural	0.582028
	Urban	0.62076
	F	0.40594
	M	0.400777
	KMO	0.554506
	Principal Component Analysis:
	Eigenvalues:
		F1	F2
	Eigenvalue	8.7716	3.2284
	Variability (%)	73.0967	26.9033
	Cumulative %	73.0967	100
	Eigenvectors:
		F1	F2
	1-3 years	0.326724	0.140407
	4-8 years	0.165163	0.485422
	< 1 year	0.302744	-0.246426
	9-13 years	0.294492	-0.272244
	BPV No	0.336858	0.0379757
	BPV Yes	0.328747	-0.126931
	ELISA	0.290281	0.284266
	RT-PCR	0.336111	-0.052993
	Rural	0.324104	-0.156033
	Urban	0.326724	0.140407
	F	0.165163	0.485422
	M	0.172456	-0.478481
	Factor loadings:
		F1	F2
	1-3 years	0.967654	0.25228
	4-8 years	0.48916	0.872194
	< 1 year	0.896634	-0.442772
	9-13 years	0.872194	-0.48916
	BPV No	0.997669	0.0682338
	BPV Yes	0.973646	-0.228067
	ELISA	0.859722	0.510762
	RT-PCR	0.995457	-0.0952165
	Rural	0.959896	-0.280356
	Urban	0.967654	0.25228
	F	0.48916	0.872194
	M	0.510762	-0.859722
	Correlations between variables and factors:
		F1	F2
	1-3 years	0.967654	0.25228
	4-8 years	0.48916	0.872194
	< 1 year	0.896634	-0.442772
	9-13 years	0.872194	-0.48916
	BPV No	0.997669	0.0682338
	BPV Yes	0.973646	-0.228067
	ELISA	0.859722	0.510762
	RT-PCR	0.995457	-0.0952165
	Rural	0.959896	-0.280356
	Urban	0.967654	0.25228
	F	0.48916	0.872194
	M	0.510762	-0.859722
	Contribution of the variables (%):
		F1	F2
	1-3 years	10.6748	1.97142
	4-8 years	2.72787	23.5635
	< 1 year	9.1654	6.07259
	9-13 years	8.67256	7.41165
	BPV No	11.3473	0.144216
	BPV Yes	10.8074	1.61115
	ELISA	8.4263	8.08073
	RT-PCR	11.2971	0.280826
	Rural	10.5044	2.43464
	Urban	10.6748	1.97142
	F	2.72787	23.5635
	M	2.97412	22.8944
	Squared cosines of the variables:
		F1	F2
	1-3 years	0.936355	0.0636454
	4-8 years	0.239278	0.760722
	< 1 year	0.803953	0.196047
	9-13 years	0.760722	0.239278
	BPV No	0.995344	0.00465586
	BPV Yes	0.947986	0.0520144
	ELISA	0.739122	0.260878
	RT-PCR	0.990934	0.00906618
	Rural	0.9214	0.0785997
	Urban	0.936355	0.0636454
	F	0.239278	0.760722
	M	0.260878	0.739122
	Values in bold correspond for each variable to the factor for which the squared cosine is the largest
	Factor scores:
		F1	F2
	Obs1	4.18814	0.0316916
	Obs2	-2.13931	2.18457
	Obs3	-2.04883	-2.21626
	Contribution of the observations (%):
		F1	F2
	Obs1	66.6563	0.01037
	Obs2	17.3919	49.2748
	Obs3	15.9518	50.7148
	Axes homogeneity index:
		Value
	F1	0.333333
	F2	0.666667
	Squared cosines of the observations:
		F1	F2
	Obs1	0.999943	5.72561e-05
	Obs2	0.489532	0.510468
	Obs3	0.460803	0.539197
	Values in bold correspond for each observation to the factor for which the squared cosine is the largest

## Sheet: Descriptive Analysis Figure 2
	XLSTAT 2024.3.0.1423 - Descriptive statistics - Start time: 03/02/2025 at 11:27:13 / End time: 03/02/2025 at 11:27:16 / Microsoft Excel 16.018324
	Qualitative data: Workbook = new pertussis data analysis 3.02.2025.xlsx / Sheet = Lab parameters / Range = 'Lab parameters'!$A$1:$O$39 / 38 rows and 15 columns
	Subsamples: Workbook = new pertussis data analysis 3.02.2025.xlsx / Sheet = Lab parameters / Range = 'Lab parameters'!$H$1:$H$39 / 38 rows and 1 column
	Descriptive statistics (Qualitative data):
	Variable\Statistic	Nbr. of observations	Categories	Frequency per category	Rel. frequency per category (%)
	WBC (x1000/µL)	38	WBC = 20-100	18	47.3684
			WBC = 5-19	18	47.3684
			WBC > 100	2	5.26316
	WBC (x1000/µL) | Outcome- Clinical cure	24	WBC = 20-100	9	37.5
			WBC = 5-19	15	62.5
			WBC > 100	0	0
	WBC (x1000/µL) | Outcome-Deceased	2	WBC = 20-100	1	50
			WBC = 5-19	0	0
			WBC > 100	1	50
	WBC (x1000/µL) | Outcome-Transfer	12	WBC = 20-100	8	66.6667
			WBC = 5-19	3	25
			WBC > 100	1	8.33333
	LYM (%)	38	Lym < 20%	1	2.63158
			Lym = 20-40%	7	18.4211
			Lym > 40%	30	78.9474
	LYM (%) | Outcome- Clinical cure	24	Lym < 20%	0	0
			Lym = 20-40%	5	20.8333
			Lym > 40%	19	79.1667
	LYM (%) | Outcome-Deceased	2	Lym < 20%	1	50
			Lym = 20-40%	1	50
			Lym > 40%	0	0
	LYM (%) | Outcome-Transfer	12	Lym < 20%	0	0
			Lym = 20-40%	1	8.33333
			Lym > 40%	11	91.6667
	LYM (x1000/µL)	38	Lym = 2-8	14	36.8421
			Lym = 8,1-20	12	31.5789
			Lym > 20	12	31.5789
	LYM (x1000/µL) | Outcome- Clinical cure	24	Lym = 2-8	12	50
			Lym = 8,1-20	7	29.1667
			Lym > 20	5	20.8333
	LYM (x1000/µL) | Outcome-Deceased	2	Lym = 2-8	1	50
			Lym = 8,1-20	0	0
			Lym > 20	1	50
	LYM (x1000/µL) | Outcome-Transfer	12	Lym = 2-8	1	8.33333
			Lym = 8,1-20	5	41.6667
			Lym > 20	6	50
	PBS	38	No	31	81.5789
			PBS positive	7	18.4211
	PBS | Outcome- Clinical cure	24	No	23	95.8333
			PBS positive	1	4.16667
	PBS | Outcome-Deceased	2	No	1	50
			PBS positive	1	50
	PBS | Outcome-Transfer	12	No	7	58.3333
			PBS positive	5	41.6667
	CRP (mg/dl)	38	< 0.4	13	34.2105
			0,4-1,0	8	21.0526
			1,1-10,0	11	28.9474
			11,0-50,0	4	10.5263
			51,0-100,0	1	2.63158
			> 100.0	1	2.63158
	CRP (mg/dl) | Outcome- Clinical cure	24	< 0.4	9	37.5
			0,4-1,0	6	25
			1,1-10,0	7	29.1667
			11,0-50,0	2	8.33333
			51,0-100,0	0	0
			> 100.0	0	0
	CRP (mg/dl) | Outcome-Deceased	2	< 0.4	0	0
			0,4-1,0	0	0
			1,1-10,0	0	0
			11,0-50,0	1	50
			51,0-100,0	1	50
			> 100.0	0	0
	CRP (mg/dl) | Outcome-Transfer	12	< 0.4	4	33.3333
			0,4-1,0	2	16.6667
			1,1-10,0	4	33.3333
			11,0-50,0	1	8.33333
			51,0-100,0	0	0
			> 100.0	1	8.33333
	Chest X-ray	38	No	4	10.5263
			Normal	4	10.5263
			Positive	30	78.9474
	Chest X-ray | Outcome- Clinical cure	24	No	4	16.6667
			Normal	3	12.5
			Positive	17	70.8333
	Chest X-ray | Outcome-Deceased	2	No	0	0
			Normal	0	0
			Positive	2	100
	Chest X-ray | Outcome-Transfer	12	No	0	0
			Normal	1	8.33333
			Positive	11	91.6667
	Complications	38	C-No	34	89.4737
			C-Yes	4	10.5263
	Complications | Outcome- Clinical cure	24	C-No	23	95.8333
			C-Yes	1	4.16667
	Complications | Outcome-Deceased	2	C-No	0	0
			C-Yes	2	100
	Complications | Outcome-Transfer	12	C-No	11	91.6667
			C-Yes	1	8.33333
	Outcome	38	Clinical cure	24	63.1579
			Deceased	2	5.26316
			Transfer	12	31.5789
	Outcome | Outcome- Clinical cure	24	Clinical cure	24	100
			Deceased	0	0
			Transfer	0	0
	Outcome | Outcome-Deceased	2	Clinical cure	0	0
			Deceased	2	100
			Transfer	0	0
	Outcome | Outcome-Transfer	12	Clinical cure	0	0
			Deceased	0	0
			Transfer	12	100
	Hospitalization (yes/no)	38	No	4	10.5263
			Yes	34	89.4737
	Hospitalization (yes/no) | Outcome- Clinical cure	24	No	4	16.6667
			Yes	20	83.3333
	Hospitalization (yes/no) | Outcome-Deceased	2	No	0	0
			Yes	2	100
	Hospitalization (yes/no) | Outcome-Transfer	12	No	0	0
			Yes	12	100
	ICU (yes/no)	38	No	31	81.5789
			Yes	7	18.4211
	ICU (yes/no) | Outcome- Clinical cure	24	No	20	83.3333
			Yes	4	16.6667
	ICU (yes/no) | Outcome-Deceased	2	No	0	0
			Yes	2	100
	ICU (yes/no) | Outcome-Transfer	12	No	11	91.6667
			Yes	1	8.33333
	Days of hospitalization	38	H = 2-5 days	4	10.5263
			H = 6-10 days	16	42.1053
			H >10 days	2	5.26316
			No	4	10.5263
			transfer after 1-8 days	12	31.5789
	Days of hospitalization | Outcome- Clinical cure	24	H = 2-5 days	4	16.6667
			H = 6-10 days	14	58.3333
			H >10 days	2	8.33333
			No	4	16.6667
			transfer after 1-8 days	0	0
	Days of hospitalization | Outcome-Deceased	2	H = 2-5 days	0	0
			H = 6-10 days	2	100
			H >10 days	0	0
			No	0	0
			transfer after 1-8 days	0	0
	Days of hospitalization | Outcome-Transfer	12	H = 2-5 days	0	0
			H = 6-10 days	0	0
			H >10 days	0	0
			No	0	0
			transfer after 1-8 days	12	100
	Chest X-ray2	38	C-X-ray 1	23	60.5263
			C-X-ray 2	1	2.63158
			C-X-ray 3	1	2.63158
			C-X-ray 4	1	2.63158
			C-X-ray 5	1	2.63158
			C-X-ray 6	1	2.63158
			C-X-ray 7	1	2.63158
			C-X-ray 8	1	2.63158
			No	4	10.5263
			Normal	4	10.5263
	Chest X-ray2 | Outcome- Clinical cure	24	C-X-ray 1	15	62.5
			C-X-ray 2	1	4.16667
			C-X-ray 3	0	0
			C-X-ray 4	0	0
			C-X-ray 5	0	0
			C-X-ray 6	0	0
			C-X-ray 7	1	4.16667
			C-X-ray 8	0	0
			No	4	16.6667
			Normal	3	12.5
	Chest X-ray2 | Outcome-Deceased	2	C-X-ray 1	0	0
			C-X-ray 2	0	0
			C-X-ray 3	1	50
			C-X-ray 4	0	0
			C-X-ray 5	0	0
			C-X-ray 6	0	0
			C-X-ray 7	0	0
			C-X-ray 8	1	50
			No	0	0
			Normal	0	0
	Chest X-ray2 | Outcome-Transfer	12	C-X-ray 1	8	66.6667
			C-X-ray 2	0	0
			C-X-ray 3	0	0
			C-X-ray 4	1	8.33333
			C-X-ray 5	1	8.33333
			C-X-ray 6	1	8.33333
			C-X-ray 7	0	0
			C-X-ray 8	0	0
			No	0	0
			Normal	1	8.33333
	Complications3	38	C1	1	2.63158
			C2	1	2.63158
			C3	1	2.63158
			C4	1	2.63158
			No	34	89.4737
	Complications3 | Outcome- Clinical cure	24	C1	1	4.16667
			C2	0	0
			C3	0	0
			C4	0	0
			No	23	95.8333
	Complications3 | Outcome-Deceased	2	C1	0	0
			C2	1	50
			C3	1	50
			C4	0	0
			No	0	0
	Complications3 | Outcome-Transfer	12	C1	0	0
			C2	0	0
			C3	0	0
			C4	1	8.33333
			No	11	91.6667
	PBS2	38	No	31	81.5789
			PBS1	1	2.63158
			PBS2	1	2.63158
			PBS3	1	2.63158
			PBS4	1	2.63158
			PBS5	1	2.63158
			PBS6	1	2.63158
			PBS7	1	2.63158
	PBS2 | Outcome- Clinical cure	24	No	23	95.8333
			PBS1	1	4.16667
			PBS2	0	0
			PBS3	0	0
			PBS4	0	0
			PBS5	0	0
			PBS6	0	0
			PBS7	0	0
	PBS2 | Outcome-Deceased	2	No	1	50
			PBS1	0	0
			PBS2	1	50
			PBS3	0	0
			PBS4	0	0
			PBS5	0	0
			PBS6	0	0
			PBS7	0	0
	PBS2 | Outcome-Transfer	12	No	7	58.3333
			PBS1	0	0
			PBS2	0	0
			PBS3	1	8.33333
			PBS4	1	8.33333
			PBS5	1	8.33333
			PBS6	1	8.33333
			PBS7	1	8.33333
	Days of hospitalization2	38	1- transfer	7	18.4211
			3- transfer	1	2.63158
			5- transfer	2	5.26316
			6- transfer	1	2.63158
			8- transfer	1	2.63158
			H = 2-5 days	4	10.5263
			H = 6-10 days	16	42.1053
			H >10 days	2	5.26316
			No	4	10.5263
	Days of hospitalization2 | Outcome- Clinical cure	24	1- transfer	0	0
			3- transfer	0	0
			5- transfer	0	0
			6- transfer	0	0
			8- transfer	0	0
			H = 2-5 days	4	16.6667
			H = 6-10 days	14	58.3333
			H >10 days	2	8.33333
			No	4	16.6667
	Days of hospitalization2 | Outcome-Deceased	2	1- transfer	0	0
			3- transfer	0	0
			5- transfer	0	0
			6- transfer	0	0
			8- transfer	0	0
			H = 2-5 days	0	0
			H = 6-10 days	2	100
			H >10 days	0	0
			No	0	0
	Days of hospitalization2 | Outcome-Transfer	12	1- transfer	7	58.3333
			3- transfer	1	8.33333
			5- transfer	2	16.6667
			6- transfer	1	8.33333
			8- transfer	1	8.33333
			H = 2-5 days	0	0
			H = 6-10 days	0	0
			H >10 days	0	0
			No	0	0
	Pie charts:
	Stacked bars:
	Clustered bars:

## Sheet: PCA Figure 3
	XLSTAT 2024.3.0.1423 - Principal Component Analysis (PCA) - Start time: 03/02/2025 at 06:03:09 / End time: 03/02/2025 at 06:03:14 / Microsoft Excel 16.018324
	Observations/variables table: Workbook = new pertussis data analysis 31.01.2025.xlsx / Sheet = Descr lab param / Range = 'Descr lab param'!$K$100:$N$125 / 25 rows and 3 columns
	PCA type: Correlation
	Filter factors: Maximum number = 5
	Standardisation: (n)
	Type of biplot: Distance biplot / Coefficient = Automatic
	Bootstrap observations chart: Number of samples: 50
	Seed (random numbers): 555986934
	Summary statistics:
													PBS positive
	Variable	Observations	Obs. with missing data	Obs. without missing data	Minimum	Maximum	Mean	Std. deviation
	WBC = 20-100	3	0	3	1	9	6	4.3589					PBS1	Band neutrophils =6% Segmented neutrophils= 41% Eosinophils = 1% Lymphocytes = 45% Monocytes = 7% Lymphocytes with a stimulated appearance Hypergranular neutrophils Anisocytosis Erythrocyte anisocytosis with microcytosis Significant poikilocytosis Target cells Ovalocytes Dacryocytes Platelets present Presence of basophilic stippling
	WBC = 5-19	3	0	3	0	15	6	7.93725					PBS2	Blasts = 1% Promyelocytes = 2% Myelocytes = 2% Metamyelocytes = 3% Band neutrophils = 4% Segmented neutrophils = 44% Eosinophils = 1% (immature form) Lymphocytes = 25% (rare plasmacytoid lymphocytes, lymphocytes with indented nuclei) Monocytes = 18% Erythroblasts = 1 per 100 leukocytes Poikilocytosis , "target cells", dacryocytes , rare schizocytes , spherocytes . Anisocytosis of platelets
	WBC > 100	3	0	3	0	1	0.666667	0.57735					PBS3	Blasts = 10% (lymphoid appearance, possibly immunoblasts) Metamyelocytes = 1% Band Neutrophils = 2% Segmented Neutrophils = 30% Eosinophils = 1% Lymphocytes = 51% Monocytes = 5% Lymphocytes with incised nuclei Hypersegmented neutrophils Frequent platelets
	Lym < 20%	3	0	3	0	1	0.333333	0.57735					PBS4	Blasts = 10% Myelocytes = 1% Myelocytes = 1% Band Neutrophils= 4% Segmented Neutrophils = 14% Eosinophils = 2% Lymphocytes = 61% Plasma Cells = 1% Monocytes = 6% Lymphocytes with plasmacytoid/monocytoid appearance; lymphocytes with incised nuclei Neutrophils with toxic granulations
	Lym = 20-40%	3	0	3	1	5	2.33333	2.3094					PBS5	Blasts = 2%, Promyelocytes = 1%, Myelocytes = 2%, Metamyelocytes = 3%, Band neutrophils= 8%, Segmented neutrophils = 31%, Eosinophils = 2%, some with three lobes and immature forms, Lymphocytes = 38%, rare with plasmacytoid appearance, Monocytes = 13%. Relatively frequent macrocytes with polychromatophilia. Poikilocytosis with presence of ovalocytes, target cells and rare cacrocytes. RBCs with fi…
	Lym > 40%	3	0	3	0	19	10	9.53939					PBS6	Blasts = 21% (lymphoid appearance) Metamyelocytes = 1% Band Neutrophils = 6% Segmented Neutrophils = 23% Eosinophils = 1% Lymphocytes = 41% Plasma Cells = 1% Monocytes = 6% Plasmacytoid Lymphocytes Neutrophils with toxic granulations
	Lym = 2-8	3	0	3	1	12	4.66667	6.35085					PBS7	Myelocites= 1% Band neutrophils=7 Segmented neutrophils= 29% Lymphocytes= 45% with rare plasmacytoid appearance Monocytes= 18%
	Lym = 8,1-20	3	0	3	0	7	4	3.60555
	Lym > 20	3	0	3	1	6	4	2.64575
	PBS No	3	0	3	1	23	10.3333	11.3725
	PBS Positive	3	0	3	1	5	2.33333	2.3094					C-X-Ray Positive
	CRP < 0.4	3	0	3	4	9	7.33333	2.88675
	CRP=0,4-1,0	3	0	3	2	6	4.66667	2.3094					C-X-ray 1	Accentuated interstitial pattern below the hilum bilaterally
	CRP=1,1-10,0	3	0	3	4	7	6	1.73205					C-X-ray 2	Alveolar Opacities Around and Below the Right Hilum
	CRP=11,0-50,0	3	0	3	1	2	1.66667	0.57735					C-X-ray 3	Bilateral pulmonary infiltrate
	CRP>100.0	3	0	3	0	1	0.333333	0.57735					C-X-ray 4	Blurring of the right basal pulmonary field:
	CX No	3	0	3	0	4	1.33333	2.3094					C-X-ray 5	Congestive Pulmonary Hila Microalveolar and Reticular Opacities Around and Below the Hilum Bilaterally
	CX Normal	3	0	3	0	3	1.33333	1.52753					C-X-ray 6	Enlarged Congestive Hila Confluent Alveolar Opacities Around the Left Hilum and Below the Hilum Bilaterally
	CX Positive	3	0	3	2	17	10	7.54983					C-X-ray 7	Right pulmonary consolidation process
	C-No	3	0	3	0	23	11.3333	11.5036					C-X-ray 8	Widespread, homogeneous opacities of medium intensity, with blurred margins, showing air bronchograms, located in the upper third of both lung fields and left retrocardiac area—indicative of pulmonary infiltrates
	C-Yes	3	0	3	1	2	1.33333	0.57735
	HD = 2-5 days	3	0	3	0	4	1.33333	2.3094
	HD = 6-10 days	3	0	3	0	14	5.33333	7.57188					Complications:
	HD >10 days	3	0	3	0	2	0.666667	1.1547
	HD No	3	0	3	0	4	1.33333	2.3094					Aspiration pneumonia
	Transfer after 1-8 HD days	3	0	3	0	12	4	6.9282					Bilateral pneumothorax
													Kidney failure Paroxysmal manifestations Anasarca
	Correlation matrix (Pearson (n)):
	Variables	WBC = 20-100	WBC = 5-19	WBC > 100	Lym < 20%	Lym = 20-40%	Lym > 40%	Lym = 2-8	Lym = 8,1-20	Lym > 20	PBS No	PBS Positive	CRP < 0.4	CRP=0,4-1,0	CRP=1,1-10,0	CRP=11,0-50,0	CRP>100.0	CX No	CX Normal	CX Positive	C-No	C-Yes	HD = 2-5 days	HD = 6-10 days	HD >10 days	HD No	Transfer after 1-8 HD days
	WBC = 20-100	1	0.737043	-0.59604	-0.993399	0.59604	0.949947	0.59604	0.986241	0.953821	0.786742	0.39736	-0.39736	-0.39736	-0.39736	-0.39736	0.39736	0.59604	0.826033	0.957186	0.907402	-0.993399	0.59604	0.484774	0.59604	0.59604	0.39736	WBC = 20-100
	WBC = 5-19	0.737043	1	-0.981981	-0.654654	0.981981	0.911293	0.981981	0.838628	0.5	0.99705	-0.327327	0.327327	0.327327	0.327327	0.327327	-0.327327	0.981981	0.989743	0.901127	0.952828	-0.654654	0.981981	0.948421	0.981981	0.981981	-0.327327	WBC = 5-19
	WBC > 100	-0.59604	-0.981981	1	0.5	-1	-0.817057	-1	-0.720577	-0.327327	-0.964579	0.5	-0.5	-0.5	-0.5	-0.5	0.5	-1	-0.944911	-0.802955	-0.8783	0.5	-1	-0.991241	-1	-1	0.5	WBC > 100
	Lym < 20%	-0.993399	-0.654654	0.5	1	-0.5	-0.907841	-0.5	-0.960769	-0.981981	-0.710742	-0.5	0.5	0.5	0.5	0.5	-0.5	-0.5	-0.755929	-0.917663	-0.853206	1	-0.5	-0.381246	-0.5	-0.5	-0.5	Lym < 20%
	Lym = 20-40%	0.59604	0.981981	-1	-0.5	1	0.817057	1	0.720577	0.327327	0.964579	-0.5	0.5	0.5	0.5	0.5	-0.5	1	0.944911	0.802955	0.8783	-0.5	1	0.991241	1	1	-0.5	Lym = 20-40%
	Lym > 40%	0.949947	0.911293	-0.817057	-0.907841	0.817057	1	0.817057	0.988522	0.81224	0.940209	0.0907841	-0.0907841	-0.0907841	-0.0907841	-0.0907841	0.0907841	0.817057	0.960769	0.999711	0.993279	-0.907841	0.817057	0.733756	0.817057	0.817057	0.0907841	Lym > 40%
	Lym = 2-8	0.59604	0.981981	-1	-0.5	1	0.817057	1	0.720577	0.327327	0.964579	-0.5	0.5	0.5	0.5	0.5	-0.5	1	0.944911	0.802955	0.8783	-0.5	1	0.991241	1	1	-0.5	Lym = 2-8
	Lym = 8,1-20	0.986241	0.838628	-0.720577	-0.960769	0.720577	0.988522	0.720577	1	0.891042	0.877962	0.240192	-0.240192	-0.240192	-0.240192	-0.240192	0.240192	0.720577	0.907841	0.99187	0.964392	-0.960769	0.720577	0.622693	0.720577	0.720577	0.240192	Lym = 8,1-20
	Lym > 20	0.953821	0.5	-0.327327	-0.981981	0.327327	0.81224	0.327327	0.891042	1	0.564995	0.654654	-0.654654	-0.654654	-0.654654	-0.654654	0.654654	0.327327	0.61859	0.826033	0.739263	-0.981981	0.327327	0.199667	0.327327	0.327327	0.654654	Lym > 20
	PBS No	0.786742	0.99705	-0.964579	-0.710742	0.964579	0.940209	0.964579	0.877962	0.564995	1	-0.253837	0.253837	0.253837	0.253837	0.253837	-0.253837	0.964579	0.997788	0.931746	0.973312	-0.710742	0.964579	0.921291	0.964579	0.964579	-0.253837	PBS No
	PBS Positive	0.39736	-0.327327	0.5	-0.5	-0.5	0.0907841	-0.5	0.240192	0.654654	-0.253837	1	-1	-1	-1	-1	1	-0.5	-0.188982	0.114708	-0.0250943	-0.5	-0.5	-0.609994	-0.5	-0.5	1	PBS Positive
	CRP < 0.4	-0.39736	0.327327	-0.5	0.5	0.5	-0.0907841	0.5	-0.240192	-0.654654	0.253837	-1	1	1	1	1	-1	0.5	0.188982	-0.114708	0.0250943	0.5	0.5	0.609994	0.5	0.5	-1	CRP < 0.4
	CRP=0,4-1,0	-0.39736	0.327327	-0.5	0.5	0.5	-0.0907841	0.5	-0.240192	-0.654654	0.253837	-1	1	1	1	1	-1	0.5	0.188982	-0.114708	0.0250943	0.5	0.5	0.609994	0.5	0.5	-1	CRP=0,4-1,0
	CRP=1,1-10,0	-0.39736	0.327327	-0.5	0.5	0.5	-0.0907841	0.5	-0.240192	-0.654654	0.253837	-1	1	1	1	1	-1	0.5	0.188982	-0.114708	0.0250943	0.5	0.5	0.609994	0.5	0.5	-1	CRP=1,1-10,0
	CRP=11,0-50,0	-0.39736	0.327327	-0.5	0.5	0.5	-0.0907841	0.5	-0.240192	-0.654654	0.253837	-1	1	1	1	1	-1	0.5	0.188982	-0.114708	0.0250943	0.5	0.5	0.609994	0.5	0.5	-1	CRP=11,0-50,0
	CRP>100.0	0.39736	-0.327327	0.5	-0.5	-0.5	0.0907841	-0.5	0.240192	0.654654	-0.253837	1	-1	-1	-1	-1	1	-0.5	-0.188982	0.114708	-0.0250943	-0.5	-0.5	-0.609994	-0.5	-0.5	1	CRP>100.0
	CX No	0.59604	0.981981	-1	-0.5	1	0.817057	1	0.720577	0.327327	0.964579	-0.5	0.5	0.5	0.5	0.5	-0.5	1	0.944911	0.802955	0.8783	-0.5	1	0.991241	1	1	-0.5	CX No
	CX Normal	0.826033	0.989743	-0.944911	-0.755929	0.944911	0.960769	0.944911	0.907841	0.61859	0.997788	-0.188982	0.188982	0.188982	0.188982	0.188982	-0.188982	0.944911	1	0.953821	0.986414	-0.755929	0.944911	0.893405	0.944911	0.944911	-0.188982	CX Normal
	CX Positive	0.957186	0.901127	-0.802955	-0.917663	0.802955	0.999711	0.802955	0.99187	0.826033	0.931746	0.114708	-0.114708	-0.114708	-0.114708	-0.114708	0.114708	0.802955	0.953821	1	0.990208	-0.917663	0.802955	0.717204	0.802955	0.802955	0.114708	CX Positive
	C-No	0.907402	0.952828	-0.8783	-0.853206	0.8783	0.993279	0.8783	0.964392	0.739263	0.973312	-0.0250943	0.0250943	0.0250943	0.0250943	0.0250943	-0.0250943	0.8783	0.986414	0.990208	1	-0.853206	0.8783	0.807464	0.8783	0.8783	-0.0250943	C-No
	C-Yes	-0.993399	-0.654654	0.5	1	-0.5	-0.907841	-0.5	-0.960769	-0.981981	-0.710742	-0.5	0.5	0.5	0.5	0.5	-0.5	-0.5	-0.755929	-0.917663	-0.853206	1	-0.5	-0.381246	-0.5	-0.5	-0.5	C-Yes
	HD = 2-5 days	0.59604	0.981981	-1	-0.5	1	0.817057	1	0.720577	0.327327	0.964579	-0.5	0.5	0.5	0.5	0.5	-0.5	1	0.944911	0.802955	0.8783	-0.5	1	0.991241	1	1	-0.5	HD = 2-5 days
	HD = 6-10 days	0.484774	0.948421	-0.991241	-0.381246	0.991241	0.733756	0.991241	0.622693	0.199667	0.921291	-0.609994	0.609994	0.609994	0.609994	0.609994	-0.609994	0.991241	0.893405	0.717204	0.807464	-0.381246	0.991241	1	0.991241	0.991241	-0.609994	HD = 6-10 days
	HD >10 days	0.59604	0.981981	-1	-0.5	1	0.817057	1	0.720577	0.327327	0.964579	-0.5	0.5	0.5	0.5	0.5	-0.5	1	0.944911	0.802955	0.8783	-0.5	1	0.991241	1	1	-0.5	HD >10 days
	HD No	0.59604	0.981981	-1	-0.5	1	0.817057	1	0.720577	0.327327	0.964579	-0.5	0.5	0.5	0.5	0.5	-0.5	1	0.944911	0.802955	0.8783	-0.5	1	0.991241	1	1	-0.5	HD No
	Transfer after 1-8 HD days	0.39736	-0.327327	0.5	-0.5	-0.5	0.0907841	-0.5	0.240192	0.654654	-0.253837	1	-1	-1	-1	-1	1	-0.5	-0.188982	0.114708	-0.0250943	-0.5	-0.5	-0.609994	-0.5	-0.5	1	Transfer after 1-8 HD days
	Values in bold are different from 0 with a significance level alpha=0,05
	Bartlett's sphericity test:
	Chi-square (Observed value)	-Inf
	Chi-square (Critical value)	368.042
	DF	325
	alpha	0.05
	The Bartlett's sphericity test cannot be computed because of a multicolinearity between the selected variables. You can use the multicolinearity analysis tool to detect and remove the variables responsible for the problem.
	Test interpretation:
	H0: There is no correlation significantly different from 0 between the variables.
	Ha: At least one of the correlations between the variables is significantly different from 0.
	Kaiser-Meyer-Olkin measure of sampling adequacy:
	WBC = 20-100	0.506788
	WBC = 5-19	0.547209
	WBC > 100	0.547579
	Lym < 20%	0.493414
	Lym = 20-40%	0.547579
	Lym > 40%	0.534282
	Lym = 2-8	0.547579
	Lym = 8,1-20	0.52323
	Lym > 20	0.470074
	PBS No	0.546238
	PBS Positive	0.45512
	CRP < 0.4	0.45512
	CRP=0,4-1,0	0.45512
	CRP=1,1-10,0	0.45512
	CRP=11,0-50,0	0.45512
	CRP>100.0	0.45512
	CX No	0.547579
	CX Normal	0.545034
	CX Positive	0.532798
	C-No	0.540073
	C-Yes	0.493414
	HD = 2-5 days	0.547579
	HD = 6-10 days	0.545245
	HD >10 days	0.547579
	HD No	0.547579
	Transfer after 1-8 HD days	0.45512
	KMO	0.515987
	Principal Component Analysis:
	Eigenvalues:
		F1	F2
	Eigenvalue	16.2792	9.72078
	Variability (%)	62.6124	37.3876
	Cumulative %	62.6124	100
	Eigenvectors:
		F1	F2
	WBC = 20-100	0.179733	0.220847
	WBC = 5-19	0.247809	0.00557807
	WBC > 100	-0.244158	0.0551269
	Lym < 20%	-0.158971	-0.24607
	Lym = 20-40%	0.244158	-0.0551269
	Lym > 40%	0.224052	0.137129
	Lym = 2-8	0.244158	-0.0551269
	Lym = 8,1-20	0.205472	0.179359
	Lym > 20	0.120172	0.280514
	PBS No	0.246747	0.0301754
	PBS Positive	-0.0851876	0.301197
	CRP < 0.4	0.0851876	-0.301197
	CRP=0,4-1,0	0.0851876	-0.301197
	CRP=1,1-10,0	0.0851876	-0.301197
	CRP=11,0-50,0	0.0851876	-0.301197
	CRP>100.0	-0.0851876	0.301197
	CX No	0.244158	-0.0551269
	CX Normal	0.244652	0.0513336
	CX Positive	0.221439	0.144063
	C-No	0.234811	0.102648
	C-Yes	-0.158971	-0.24607
	HD = 2-5 days	0.244158	-0.0551269
	HD = 6-10 days	0.236394	-0.0963727
	HD >10 days	0.244158	-0.0551269
	HD No	0.244158	-0.0551269
	Transfer after 1-8 HD days	-0.0851876	0.301197
	Factor loadings:
		F1	F2
	WBC = 20-100	0.725178	0.688561
	WBC = 5-19	0.999849	0.0173914
	WBC > 100	-0.985119	0.171876
	Lym < 20%	-0.641408	-0.7672
	Lym = 20-40%	0.985119	-0.171876
	Lym > 40%	0.903994	0.427545
	Lym = 2-8	0.985119	-0.171876
	Lym = 8,1-20	0.829028	0.559207
	Lym > 20	0.484863	0.87459
	PBS No	0.995565	0.0940815
	PBS Positive	-0.343711	0.939076
	CRP < 0.4	0.343711	-0.939076
	CRP=0,4-1,0	0.343711	-0.939076
	CRP=1,1-10,0	0.343711	-0.939076
	CRP=11,0-50,0	0.343711	-0.939076
	CRP>100.0	-0.343711	0.939076
	CX No	0.985119	-0.171876
	CX Normal	0.987109	0.160049
	CX Positive	0.893451	0.449161
	C-No	0.947405	0.320037
	C-Yes	-0.641408	-0.7672
	HD = 2-5 days	0.985119	-0.171876
	HD = 6-10 days	0.953791	-0.300472
	HD >10 days	0.985119	-0.171876
	HD No	0.985119	-0.171876
	Transfer after 1-8 HD days	-0.343711	0.939076
	Correlations between variables and factors:
		F1	F2
	WBC = 20-100	0.725178	0.688561
	WBC = 5-19	0.999849	0.0173914
	WBC > 100	-0.985119	0.171876
	Lym < 20%	-0.641408	-0.7672
	Lym = 20-40%	0.985119	-0.171876
	Lym > 40%	0.903994	0.427545
	Lym = 2-8	0.985119	-0.171876
	Lym = 8,1-20	0.829028	0.559207
	Lym > 20	0.484863	0.87459
	PBS No	0.995565	0.0940815
	PBS Positive	-0.343711	0.939076
	CRP < 0.4	0.343711	-0.939076
	CRP=0,4-1,0	0.343711	-0.939076
	CRP=1,1-10,0	0.343711	-0.939076
	CRP=11,0-50,0	0.343711	-0.939076
	CRP>100.0	-0.343711	0.939076
	CX No	0.985119	-0.171876
	CX Normal	0.987109	0.160049
	CX Positive	0.893451	0.449161
	C-No	0.947405	0.320037
	C-Yes	-0.641408	-0.7672
	HD = 2-5 days	0.985119	-0.171876
	HD = 6-10 days	0.953791	-0.300472
	HD >10 days	0.985119	-0.171876
	HD No	0.985119	-0.171876
	Transfer after 1-8 HD days	-0.343711	0.939076
	Contribution of the variables (%):
		F1	F2
	WBC = 20-100	3.2304	4.87736
	WBC = 5-19	6.14094	0.00311149
	WBC > 100	5.96133	0.303898
	Lym < 20%	2.52717	6.05503
	Lym = 20-40%	5.96133	0.303898
	Lym > 40%	5.01993	1.88045
	Lym = 2-8	5.96133	0.303898
	Lym = 8,1-20	4.22187	3.21695
	Lym > 20	1.44412	7.8688
	PBS No	6.08843	0.0910557
	PBS Positive	0.725692	9.07194
	CRP < 0.4	0.725692	9.07194
	CRP=0,4-1,0	0.725692	9.07194
	CRP=1,1-10,0	0.725692	9.07194
	CRP=11,0-50,0	0.725692	9.07194
	CRP>100.0	0.725692	9.07194
	CX No	5.96133	0.303898
	CX Normal	5.98545	0.263513
	CX Positive	4.90351	2.07541
	C-No	5.51363	1.05366
	C-Yes	2.52717	6.05503
	HD = 2-5 days	5.96133	0.303898
	HD = 6-10 days	5.5882	0.92877
	HD >10 days	5.96133	0.303898
	HD No	5.96133	0.303898
	Transfer after 1-8 HD days	0.725692	9.07194
	Squared cosines of the variables:
		F1	F2
	WBC = 20-100	0.525883	0.474117
	WBC = 5-19	0.999698	0.000302461
	WBC > 100	0.970459	0.0295412
	Lym < 20%	0.411404	0.588596
	Lym = 20-40%	0.970459	0.0295412
	Lym > 40%	0.817206	0.182794
	Lym = 2-8	0.970459	0.0295412
	Lym = 8,1-20	0.687287	0.312713
	Lym > 20	0.235092	0.764908
	PBS No	0.991149	0.00885132
	PBS Positive	0.118137	0.881863
	CRP < 0.4	0.118137	0.881863
	CRP=0,4-1,0	0.118137	0.881863
	CRP=1,1-10,0	0.118137	0.881863
	CRP=11,0-50,0	0.118137	0.881863
	CRP>100.0	0.118137	0.881863
	CX No	0.970459	0.0295412
	CX Normal	0.974384	0.0256155
	CX Positive	0.798254	0.201746
	C-No	0.897576	0.102424
	C-Yes	0.411404	0.588596
	HD = 2-5 days	0.970459	0.0295412
	HD = 6-10 days	0.909716	0.0902837
	HD >10 days	0.970459	0.0295412
	HD No	0.970459	0.0295412
	Transfer after 1-8 HD days	0.118137	0.881863
	Values in bold correspond for each variable to the factor for which the squared cosine is the largest
	Factor scores:
		F1	F2
	Obs1	5.62109	-0.757844
	Obs2	-3.65987	-3.38278
	Obs3	-1.96121	4.14063
	Contribution of the observations (%):
		F1	F2
	Obs1	64.6973	1.96942
	Obs2	27.4269	39.2397
	Obs3	7.8758	58.7909
	Axes homogeneity index:
		Value
	F1	0.333333
	F2	0.666667
	Squared cosines of the observations:
		F1	F2
	Obs1	0.982148	0.0178524
	Obs2	0.539284	0.460716
	Obs3	0.183237	0.816763
	Values in bold correspond for each observation to the factor for which the squared cosine is the largest

## Sheet: PCA Figure 4
	XLSTAT 2024.3.0.1423 - Principal Component Analysis (PCA) - Start time: 05/02/2025 at 09:47:47 / End time: 05/02/2025 at 09:47:51 / Microsoft Excel 16.018324
	Observations/variables table: Workbook = new pertussis data analysis 3.02.2025.xlsx / Sheet = Desc5 / Range = Desc5!$H$150:$K$170 / 20 rows and 3 columns
	Supplementary variables: Quantitative: Workbook = new pertussis data analysis 3.02.2025.xlsx / Sheet = Desc5 / Range = Desc5!$H$171:$K$173 / 2 rows and 3 columns
	PCA type: Correlation
	Filter factors: Maximum number = 5
	Standardisation: (n)
	Type of biplot: Distance biplot / Coefficient = Automatic
	Bootstrap observations chart: Number of samples: 50
	Seed (random numbers): 723203254
	Summary statistics:
	Variable	Observations	Obs. with missing data	Obs. without missing data	Minimum	Maximum	Mean	Std. deviation
	ICU-yes	3	0	3	1	5	2.33333	2.3094
	Amoxicillin	3	0	3	0	1	0.666667	0.57735
	Azithromycin	3	0	3	2	15	7	7
	Ceftriaxone	3	0	3	0	6	2.66667	3.05505
	Clarithromycin	3	0	3	0	5	1.66667	2.88675
	Dex	3	0	3	1	17	7	8.7178
	HHC	3	0	3	1	9	4.66667	4.04145
	Neb.Adr.	3	0	3	2	19	10.3333	8.5049
	HFNC	3	0	3	0	3	1.33333	1.52753
	LFNC	3	0	3	2	11	6	4.58258
	Intubation	3	0	3	0	2	1	1
	Aminophylline	3	0	3	0	1	0.333333	0.57735
	Remdesivir	3	0	3	0	1	0.666667	0.57735
	Furosemide	3	0	3	0	1	0.666667	0.57735
	Epinephrine	3	0	3	0	1	0.333333	0.57735
	Norepinephrine	3	0	3	0	1	0.333333	0.57735
	Mechanical Ventilation	3	0	3	0	1	0.666667	0.57735
	Mannitol	3	0	3	0	1	0.333333	0.57735
	Bilateral pleurotomy	3	0	3	0	1	0.333333	0.57735
	Albumin	3	0	3	0	1	0.333333	0.57735
	Blood transfusion	3	0	3	0	2	0.666667	1.1547
	clinical cure	3	0	3	0	19	6.33333	10.9697
	deceased	3	0	3	0	2	0.666667	1.1547
	transfer	3	0	3	0	11	3.66667	6.35085
	Correlation matrix (Pearson (n)):
	Variables	ICU-yes	Amoxicillin	Azithromycin	Ceftriaxone	Clarithromycin	Dex	HHC	Neb.Adr.	HFNC	LFNC	Intubation	Aminophylline	Remdesivir	Furosemide	Epinephrine	Norepinephrine	Mechanical Ventilation	Mannitol	Bilateral pleurotomy	Albumin	Blood transfusion	clinical cure	deceased	transfer
	ICU-yes	1	0.5	0.989743	-0.188982	1	0.993399	-0.142857	0.882498	0.944911	0.944911	0.866025	1	0.5	0.5	1	-0.5	0.5	1	-0.5	1	-0.5	1	-0.5	-0.5
	Amoxicillin	0.5	1	0.61859	0.755929	0.5	0.59604	0.785714	0.848555	0.755929	0.755929	0.866025	0.5	1	1	0.5	0.5	1	0.5	0.5	0.5	0.5	0.5	-1	0.5
	Azithromycin	0.989743	0.61859	1	-0.046761	0.989743	0.999597	0	0.940634	0.981981	0.981981	0.928571	0.989743	0.61859	0.61859	0.989743	-0.371154	0.61859	0.989743	-0.371154	0.989743	-0.371154	0.989743	-0.61859	-0.371154
	Ceftriaxone	-0.188982	0.755929	-0.046761	1	-0.188982	-0.0750939	0.998906	0.295066	0.142857	0.142857	0.327327	-0.188982	0.755929	0.755929	-0.188982	0.944911	0.755929	-0.188982	0.944911	-0.188982	0.944911	-0.188982	-0.755929	0.944911
	Clarithromycin	1	0.5	0.989743	-0.188982	1	0.993399	-0.142857	0.882498	0.944911	0.944911	0.866025	1	0.5	0.5	1	-0.5	0.5	1	-0.5	1	-0.5	1	-0.5	-0.5
	Dex	0.993399	0.59604	0.999597	-0.0750939	0.993399	1	-0.0283828	0.930621	0.976221	0.976221	0.917663	0.993399	0.59604	0.59604	0.993399	-0.39736	0.59604	0.993399	-0.39736	0.993399	-0.39736	0.993399	-0.59604	-0.39736
	HHC	-0.142857	0.785714	0	0.998906	-0.142857	-0.0283828	1	0.339422	0.188982	0.188982	0.371154	-0.142857	0.785714	0.785714	-0.142857	0.928571	0.785714	-0.142857	0.928571	-0.142857	0.928571	-0.142857	-0.785714	0.928571
	Neb.Adr.	0.882498	0.848555	0.940634	0.295066	0.882498	0.930621	0.339422	1	0.987829	0.987829	0.999424	0.882498	0.848555	0.848555	0.882498	-0.0339422	0.848555	0.882498	-0.0339422	0.882498	-0.0339422	0.882498	-0.848555	-0.0339422
	HFNC	0.944911	0.755929	0.981981	0.142857	0.944911	0.976221	0.188982	0.987829	1	1	0.981981	0.944911	0.755929	0.755929	0.944911	-0.188982	0.755929	0.944911	-0.188982	0.944911	-0.188982	0.944911	-0.755929	-0.188982
	LFNC	0.944911	0.755929	0.981981	0.142857	0.944911	0.976221	0.188982	0.987829	1	1	0.981981	0.944911	0.755929	0.755929	0.944911	-0.188982	0.755929	0.944911	-0.188982	0.944911	-0.188982	0.944911	-0.755929	-0.188982
	Intubation	0.866025	0.866025	0.928571	0.327327	0.866025	0.917663	0.371154	0.999424	0.981981	0.981981	1	0.866025	0.866025	0.866025	0.866025	0	0.866025	0.866025	0	0.866025	0	0.866025	-0.866025	0
	Aminophylline	1	0.5	0.989743	-0.188982	1	0.993399	-0.142857	0.882498	0.944911	0.944911	0.866025	1	0.5	0.5	1	-0.5	0.5	1	-0.5	1	-0.5	1	-0.5	-0.5
	Remdesivir	0.5	1	0.61859	0.755929	0.5	0.59604	0.785714	0.848555	0.755929	0.755929	0.866025	0.5	1	1	0.5	0.5	1	0.5	0.5	0.5	0.5	0.5	-1	0.5
	Furosemide	0.5	1	0.61859	0.755929	0.5	0.59604	0.785714	0.848555	0.755929	0.755929	0.866025	0.5	1	1	0.5	0.5	1	0.5	0.5	0.5	0.5	0.5	-1	0.5
	Epinephrine	1	0.5	0.989743	-0.188982	1	0.993399	-0.142857	0.882498	0.944911	0.944911	0.866025	1	0.5	0.5	1	-0.5	0.5	1	-0.5	1	-0.5	1	-0.5	-0.5
	Norepinephrine	-0.5	0.5	-0.371154	0.944911	-0.5	-0.39736	0.928571	-0.0339422	-0.188982	-0.188982	0	-0.5	0.5	0.5	-0.5	1	0.5	-0.5	1	-0.5	1	-0.5	-0.5	1
	Mechanical Ventilation	0.5	1	0.61859	0.755929	0.5	0.59604	0.785714	0.848555	0.755929	0.755929	0.866025	0.5	1	1	0.5	0.5	1	0.5	0.5	0.5	0.5	0.5	-1	0.5
	Mannitol	1	0.5	0.989743	-0.188982	1	0.993399	-0.142857	0.882498	0.944911	0.944911	0.866025	1	0.5	0.5	1	-0.5	0.5	1	-0.5	1	-0.5	1	-0.5	-0.5
	Bilateral pleurotomy	-0.5	0.5	-0.371154	0.944911	-0.5	-0.39736	0.928571	-0.0339422	-0.188982	-0.188982	0	-0.5	0.5	0.5	-0.5	1	0.5	-0.5	1	-0.5	1	-0.5	-0.5	1
	Albumin	1	0.5	0.989743	-0.188982	1	0.993399	-0.142857	0.882498	0.944911	0.944911	0.866025	1	0.5	0.5	1	-0.5	0.5	1	-0.5	1	-0.5	1	-0.5	-0.5
	Blood transfusion	-0.5	0.5	-0.371154	0.944911	-0.5	-0.39736	0.928571	-0.0339422	-0.188982	-0.188982	0	-0.5	0.5	0.5	-0.5	1	0.5	-0.5	1	-0.5	1	-0.5	-0.5	1
	clinical cure	1	0.5	0.989743	-0.188982	1	0.993399	-0.142857	0.882498	0.944911	0.944911	0.866025	1	0.5	0.5	1	-0.5	0.5	1	-0.5	1	-0.5	1	-0.5	-0.5
	deceased	-0.5	-1	-0.61859	-0.755929	-0.5	-0.59604	-0.785714	-0.848555	-0.755929	-0.755929	-0.866025	-0.5	-1	-1	-0.5	-0.5	-1	-0.5	-0.5	-0.5	-0.5	-0.5	1	-0.5
	transfer	-0.5	0.5	-0.371154	0.944911	-0.5	-0.39736	0.928571	-0.0339422	-0.188982	-0.188982	0	-0.5	0.5	0.5	-0.5	1	0.5	-0.5	1	-0.5	1	-0.5	-0.5	1
	Values in bold are different from 0 with a significance level alpha=0,05
	Bartlett's sphericity test:
	Chi-square (Observed value)	-Inf
	Chi-square (Critical value)	244.808
	DF	210
	alpha	0.05
	The Bartlett's sphericity test cannot be computed because of a multicolinearity between the selected variables. You can use the multicolinearity analysis tool to detect and remove the variables responsible for the problem.
	Test interpretation:
	H0: There is no correlation significantly different from 0 between the variables.
	Ha: At least one of the correlations between the variables is significantly different from 0.
	Kaiser-Meyer-Olkin measure of sampling adequacy:
	ICU-yes	0.533086
	Amoxicillin	0.537812
	Azithromycin	0.543656
	Ceftriaxone	0.421183
	Clarithromycin	0.533086
	Dex	0.541481
	HHC	0.425471
	Neb.Adr.	0.570622
	HFNC	0.559417
	LFNC	0.559417
	Intubation	0.572228
	Aminophylline	0.533086
	Remdesivir	0.537812
	Furosemide	0.537812
	Epinephrine	0.533086
	Norepinephrine	0.419491
	Mechanical Ventilation	0.537812
	Mannitol	0.533086
	Bilateral pleurotomy	0.419491
	Albumin	0.533086
	Blood transfusion	0.419491
	KMO	0.521003
	Principal Component Analysis:
	Eigenvalues:
		F1	F2
	Eigenvalue	13.6678	7.33224
	Variability (%)	65.0846	34.9154
	Cumulative %	65.0846	100
	Eigenvectors:
		F1	F2
	ICU-yes	0.257796	-0.111805
	Amoxicillin	0.199817	0.248913
	Azithromycin	0.266851	-0.0603765
	Ceftriaxone	0.0316954	0.366758
	Clarithromycin	0.257796	-0.111805
	Dex	0.265488	-0.070693
	HHC	0.044222	0.364333
	Neb.Adr.	0.266019	0.0668705
	HFNC	0.270399	0.00956388
	LFNC	0.270399	0.00956388
	Intubation	0.264203	0.0791596
	Aminophylline	0.257796	-0.111805
	Remdesivir	0.199817	0.248913
	Furosemide	0.199817	0.248913
	Epinephrine	0.257796	-0.111805
	Norepinephrine	-0.0579794	0.360718
	Mechanical Ventilation	0.199817	0.248913
	Mannitol	0.257796	-0.111805
	Bilateral pleurotomy	-0.0579794	0.360718
	Albumin	0.257796	-0.111805
	Blood transfusion	-0.0579794	0.360718
	Factor loadings:
		F1	F2
	ICU-yes	0.953071	-0.302747
	Amoxicillin	0.738722	0.674011
	Azithromycin	0.986545	-0.163488
	Ceftriaxone	0.117178	0.993111
	Clarithromycin	0.953071	-0.302747
	Dex	0.981508	-0.191423
	HHC	0.163488	0.986545
	Neb.Adr.	0.98347	0.181073
	HFNC	0.999665	0.0258972
	LFNC	0.999665	0.0258972
	Intubation	0.976757	0.214349
	Aminophylline	0.953071	-0.302747
	Remdesivir	0.738722	0.674011
	Furosemide	0.738722	0.674011
	Epinephrine	0.953071	-0.302747
	Norepinephrine	-0.214349	0.976757
	Mechanical Ventilation	0.738722	0.674011
	Mannitol	0.953071	-0.302747
	Bilateral pleurotomy	-0.214349	0.976757
	Albumin	0.953071	-0.302747
	Blood transfusion	-0.214349	0.976757
	clinical cure	0.953071	-0.302747
	deceased	-0.738722	-0.674011
	transfer	-0.214349	0.976757
	The results corresponding to the supplementary variables are displayed in the second part of the table
	Correlations between variables and factors:
		F1	F2
	ICU-yes	0.953071	-0.302747
	Amoxicillin	0.738722	0.674011
	Azithromycin	0.986545	-0.163488
	Ceftriaxone	0.117178	0.993111
	Clarithromycin	0.953071	-0.302747
	Dex	0.981508	-0.191423
	HHC	0.163488	0.986545
	Neb.Adr.	0.98347	0.181073
	HFNC	0.999665	0.0258972
	LFNC	0.999665	0.0258972
	Intubation	0.976757	0.214349
	Aminophylline	0.953071	-0.302747
	Remdesivir	0.738722	0.674011
	Furosemide	0.738722	0.674011
	Epinephrine	0.953071	-0.302747
	Norepinephrine	-0.214349	0.976757
	Mechanical Ventilation	0.738722	0.674011
	Mannitol	0.953071	-0.302747
	Bilateral pleurotomy	-0.214349	0.976757
	Albumin	0.953071	-0.302747
	Blood transfusion	-0.214349	0.976757
	clinical cure	0.953071	-0.302747
	deceased	-0.738722	-0.674011
	transfer	-0.214349	0.976757
	The results corresponding to the supplementary variables are displayed in the second part of the table
	Contribution of the variables (%):
		F1	F2
	ICU-yes	6.64589	1.25003
	Amoxicillin	3.99268	6.19579
	Azithromycin	7.12093	0.364533
	Ceftriaxone	0.10046	13.4511
	Clarithromycin	6.64589	1.25003
	Dex	7.04839	0.49975
	HHC	0.195558	13.2739
	Neb.Adr.	7.0766	0.447166
	HFNC	7.31158	0.00914679
	LFNC	7.31158	0.00914679
	Intubation	6.98033	0.626625
	Aminophylline	6.64589	1.25003
	Remdesivir	3.99268	6.19579
	Furosemide	3.99268	6.19579
	Epinephrine	6.64589	1.25003
	Norepinephrine	0.336161	13.0118
	Mechanical Ventilation	3.99268	6.19579
	Mannitol	6.64589	1.25003
	Bilateral pleurotomy	0.336161	13.0118
	Albumin	6.64589	1.25003
	Blood transfusion	0.336161	13.0118
	Squared cosines of the variables:
		F1	F2
	ICU-yes	0.908345	0.0916554
	Amoxicillin	0.54571	0.45429
	Azithromycin	0.973272	0.0267284
	Ceftriaxone	0.0137306	0.986269
	Clarithromycin	0.908345	0.0916554
	Dex	0.963357	0.0366429
	HHC	0.0267284	0.973272
	Neb.Adr.	0.967213	0.0327873
	HFNC	0.999329	0.000670665
	LFNC	0.999329	0.000670665
	Intubation	0.954054	0.0459457
	Aminophylline	0.908345	0.0916554
	Remdesivir	0.54571	0.45429
	Furosemide	0.54571	0.45429
	Epinephrine	0.908345	0.0916554
	Norepinephrine	0.0459457	0.954054
	Mechanical Ventilation	0.54571	0.45429
	Mannitol	0.908345	0.0916554
	Bilateral pleurotomy	0.0459457	0.954054
	Albumin	0.908345	0.0916554
	Blood transfusion	0.0459457	0.954054
	clinical cure	0.908345	0.0916554
	deceased	0.54571	0.45429
	transfer	0.0459457	0.954054
	The results corresponding to the supplementary variables are displayed in the second part of the table
	Values in bold correspond for each variable to the factor for which the squared cosine is the largest
	Factor scores:
		F1	F2
	Obs1	4.98298	-1.15934
	Obs2	-3.86229	-2.58107
	Obs3	-1.12069	3.74042
	Contribution of the observations (%):
		F1	F2
	Obs1	60.5563	6.11036
	Obs2	36.3807	30.286
	Obs3	3.06304	63.6036
	Axes homogeneity index:
		Value
	F1	0.666667
	F2	0.333333
	Squared cosines of the observations:
		F1	F2
	Obs1	0.948649	0.0513514
	Obs2	0.69128	0.30872
	Obs3	0.0823753	0.917625
	Values in bold correspond for each observation to the factor for which the squared cosine is the largest

## Sheet: PCA Figure 5
	XLSTAT 2024.3.0.1423 - Principal Component Analysis (PCA) - Start time: 08/03/2025 at 18:25:40 / End time: 08/03/2025 at 18:25:58 / Microsoft Excel 16.018429
	Observations/variables table: Workbook = new pertussis data analysis 3.02.2025.xlsx / Sheet = Desc dupa varsta / Range = 'Desc dupa varsta'!$T$199:$X$221 / 22 rows and 4 columns
	PCA type: Correlation
	Filter factors: Maximum number = 5
	Standardisation: (n)
	Type of biplot: Distance biplot / Coefficient = Automatic
	Bootstrap observations chart: Number of samples: 50
	Seed (random numbers): 4714145
	Summary statistics:
	Variable	Observations	Obs. with missing data	Obs. without missing data	Minimum	Maximum	Mean	Std. deviation
	BPV No	4	0	4	1	17	7.75	7.63217
	BPV Yes	4	0	4	0	3	1.75	1.25831
	Rural	4	0	4	1	8	4.25	3.77492
	Urban	4	0	4	2	9	5.25	3.30404
	RSB=1-3 days	4	0	4	0	5	1.75	2.36291
	RSB=10-14 days	4	0	4	1	6	3	2.44949
	RSB=4-9 days	4	0	4	1	5	3	1.82574
	RSB>20 days	4	0	4	0	3	1.25	1.5
	RSB=0 days	4	0	4	0	2	0.5	1
	HD No	4	0	4	0	3	1	1.41421
	HD Yes	4	0	4	0	17	8.5	7.85281
	C1	4	0	4	0	1	0.25	0.5
	C2	4	0	4	0	1	0.25	0.5
	C3	4	0	4	0	1	0.25	0.5
	C4	4	0	4	0	1	0.25	0.5
	No	4	0	4	3	14	8.5	5.8023
	Rural	4	0	4	1	8	4.25	3.77492
	Urban	4	0	4	2	9	5.25	3.30404
	PICU No	4	0	4	3	12	7.75	4.92443
	PICU Yes	4	0	4	0	5	1.75	2.36291
	Clinical cure	4	0	4	2	11	6	4.24264
	Deceased	4	0	4	0	2	0.5	1
	Transfer	4	0	4	0	6	3	2.58199
	Correlation matrix (Pearson (n)):
	Variables	BPV No	BPV Yes	Rural	Urban	RSB=1-3 days	RSB=10-14 days	RSB=4-9 days	RSB>20 days	RSB=0 days	HD No	HD Yes	C1	C2	C3	C4	No	Rural	Urban	PICU No	PICU Yes	Clinical cure	Deceased	Transfer
	BPV No	1	-0.529315	0.97475	0.9947	0.975004	0.784527	0.956867	0.473144	0.283886	-0.525007	0.981635	0.807984	0.807984	0.807984	0.283886	0.967239	0.97475	0.9947	0.946766	0.975004	0.988248	0.807984	0.761183	BPV No
	BPV Yes	-0.529315	1	-0.333333	-0.461015	-0.70069	0.108148	-0.435286	-0.83887	0.662266	0.374634	-0.421675	-0.927173	-0.927173	-0.927173	0.662266	-0.29676	-0.333333	-0.461015	-0.228626	-0.70069	-0.499512	-0.927173	0.102598	BPV Yes
	Rural	0.97475	-0.333333	1	0.982163	0.906225	0.90123	0.967302	0.279623	0.485662	-0.437073	0.972663	0.662266	0.662266	0.662266	0.485662	0.99681	1	0.982163	0.990713	0.906225	0.978212	0.662266	0.854982	Rural
	Urban	0.9947	-0.461015	0.982163	1	0.949985	0.823736	0.939384	0.45399	0.353103	-0.570701	0.995658	0.75665	0.75665	0.75665	0.353103	0.982386	0.982163	1	0.96801	0.949985	0.974948	0.75665	0.820538	Urban
	RSB=1-3 days	0.975004	-0.70069	0.906225	0.949985	1	0.633504	0.927201	0.587788	0.0705346	-0.498755	0.925154	0.916949	0.916949	0.916949	0.0705346	0.887411	0.906225	0.949985	0.852242	1	0.964259	0.916949	0.600994	RSB=1-3 days
	RSB=10-14 days	0.784527	0.108148	0.90123	0.823736	0.633504	1	0.819892	-0.0907218	0.816497	-0.288675	0.8318	0.272166	0.272166	0.272166	0.816497	0.914677	0.90123	0.823736	0.939564	0.633504	0.801875	0.272166	0.948683	RSB=10-14 days
	RSB=4-9 days	0.956867	-0.435286	0.967302	0.939384	0.927201	0.819892	1	0.243432	0.365148	-0.258199	0.906732	0.730297	0.730297	0.730297	0.365148	0.943975	0.967302	0.939384	0.92688	0.927201	0.989762	0.730297	0.707107	RSB=4-9 days
	RSB>20 days	0.473144	-0.83887	0.279623	0.45399	0.587788	-0.0907218	0.243432	1	-0.555556	-0.785674	0.466924	0.777778	0.777778	0.777778	-0.555556	0.287242	0.279623	0.45399	0.236914	0.587788	0.366648	0.777778	0.0860663	RSB>20 days
	RSB=0 days	0.283886	0.662266	0.485662	0.353103	0.0705346	0.816497	0.365148	-0.555556	1	0	0.382029	-0.333333	-0.333333	-0.333333	1	0.517036	0.485662	0.353103	0.575363	0.0705346	0.31427	-0.333333	0.774597	RSB=0 days
	HD No	-0.525007	0.374634	-0.437073	-0.570701	-0.498755	-0.288675	-0.258199	-0.785674	0	1	-0.630315	-0.471405	-0.471405	-0.471405	0	-0.487467	-0.437073	-0.570701	-0.478639	-0.498755	-0.388889	-0.471405	-0.547723	HD No
	HD Yes	0.981635	-0.421675	0.972663	0.995658	0.925154	0.8318	0.906732	0.466924	0.382029	-0.630315	1	0.72161	0.72161	0.72161	0.382029	0.980298	0.972663	0.995658	0.969728	0.925154	0.950475	0.72161	0.854875	HD Yes
	C1	0.807984	-0.927173	0.662266	0.75665	0.916949	0.272166	0.730297	0.777778	-0.333333	-0.471405	0.72161	1	1	1	-0.333333	0.631933	0.662266	0.75665	0.575363	0.916949	0.785674	1	0.258199	C1
	C2	0.807984	-0.927173	0.662266	0.75665	0.916949	0.272166	0.730297	0.777778	-0.333333	-0.471405	0.72161	1	1	1	-0.333333	0.631933	0.662266	0.75665	0.575363	0.916949	0.785674	1	0.258199	C2
	C3	0.807984	-0.927173	0.662266	0.75665	0.916949	0.272166	0.730297	0.777778	-0.333333	-0.471405	0.72161	1	1	1	-0.333333	0.631933	0.662266	0.75665	0.575363	0.916949	0.785674	1	0.258199	C3
	C4	0.283886	0.662266	0.485662	0.353103	0.0705346	0.816497	0.365148	-0.555556	1	0	0.382029	-0.333333	-0.333333	-0.333333	1	0.517036	0.485662	0.353103	0.575363	0.0705346	0.31427	-0.333333	0.774597	C4
	No	0.967239	-0.29676	0.99681	0.982386	0.887411	0.914677	0.943975	0.287242	0.517036	-0.487467	0.980298	0.631933	0.631933	0.631933	0.517036	1	0.99681	0.982386	0.997445	0.887411	0.961393	0.631933	0.889988	No
	Rural	0.97475	-0.333333	1	0.982163	0.906225	0.90123	0.967302	0.279623	0.485662	-0.437073	0.972663	0.662266	0.662266	0.662266	0.485662	0.99681	1	0.982163	0.990713	0.906225	0.978212	0.662266	0.854982	Rural
	Urban	0.9947	-0.461015	0.982163	1	0.949985	0.823736	0.939384	0.45399	0.353103	-0.570701	0.995658	0.75665	0.75665	0.75665	0.353103	0.982386	0.982163	1	0.96801	0.949985	0.974948	0.75665	0.820538	Urban
	PICU No	0.946766	-0.228626	0.990713	0.96801	0.852242	0.939564	0.92688	0.236914	0.575363	-0.478639	0.969728	0.575363	0.575363	0.575363	0.575363	0.997445	0.990713	0.96801	1	0.852242	0.941323	0.575363	0.917564	PICU No
	PICU Yes	0.975004	-0.70069	0.906225	0.949985	1	0.633504	0.927201	0.587788	0.0705346	-0.498755	0.925154	0.916949	0.916949	0.916949	0.0705346	0.887411	0.906225	0.949985	0.852242	1	0.964259	0.916949	0.600994	PICU Yes
	Clinical cure	0.988248	-0.499512	0.978212	0.974948	0.964259	0.801875	0.989762	0.366648	0.31427	-0.388889	0.950475	0.785674	0.785674	0.785674	0.31427	0.961393	0.978212	0.974948	0.941323	0.964259	1	0.785674	0.730297	Clinical cure
	Deceased	0.807984	-0.927173	0.662266	0.75665	0.916949	0.272166	0.730297	0.777778	-0.333333	-0.471405	0.72161	1	1	1	-0.333333	0.631933	0.662266	0.75665	0.575363	0.916949	0.785674	1	0.258199	Deceased
	Transfer	0.761183	0.102598	0.854982	0.820538	0.600994	0.948683	0.707107	0.0860663	0.774597	-0.547723	0.854875	0.258199	0.258199	0.258199	0.774597	0.889988	0.854982	0.820538	0.917564	0.600994	0.730297	0.258199	1	Transfer
	Values in bold are different from 0 with a significance level alpha=0,05
	Bartlett's sphericity test:
	Chi-square (Observed value)	-Inf
	Chi-square (Critical value)	291.102
	DF	253
	alpha	0.05
	The Bartlett's sphericity test cannot be computed because of a multicolinearity between the selected variables. You can use the multicolinearity analysis tool to detect and remove the variables responsible for the problem.
	Test interpretation:
	H0: There is no correlation significantly different from 0 between the variables.
	Ha: At least one of the correlations between the variables is significantly different from 0.
	Kaiser-Meyer-Olkin measure of sampling adequacy:
	BPV No	0.699992
	BPV Yes	0.472236
	Rural	0.666896
	Urban	0.730057
	RSB=1-3 days	0.611976
	RSB=10-14 days	0.619071
	RSB=4-9 days	0.61302
	RSB>20 days	0.495636
	RSB=0 days	0.411337
	HD No	0.378366
	HD Yes	0.671625
	C1	0.558327
	C2	0.558327
	C3	0.558327
	C4	0.411337
	No	0.678129
	Rural	0.666896
	Urban	0.730057
	PICU No	0.654437
	PICU Yes	0.611976
	Clinical cure	0.623173
	Deceased	0.558327
	Transfer	0.517889
	KMO	0.600622
	Principal Component Analysis:
	Eigenvalues:
		F1	F2	F3
	Eigenvalue	16.2396	5.57962	1.18081
	Variability (%)	70.6068	24.2592	5.13396
	Cumulative %	70.6068	94.866	100
	Eigenvectors:
		F1	F2	F3
	BPV No	0.247903	0.0149375	0.0249427
	BPV Yes	-0.138128	0.349729	-0.0808146
	Rural	0.239448	0.107446	0.0616355
	Urban	0.246467	0.0449369	-0.0435804
	RSB=1-3 days	0.243143	-0.0755241	0.082883
	RSB=10-14 days	0.188996	0.27404	0.0278463
	RSB=4-9 days	0.234453	0.0597493	0.272088
	RSB>20 days	0.126992	-0.304977	-0.430795
	RSB=0 days	0.0622249	0.409649	-0.0259461
	HD No	-0.137367	0.0707941	0.750786
	HD Yes	0.243543	0.0578078	-0.123917
	C1	0.20492	-0.235242	0.0887164
	C2	0.20492	-0.235242	0.0887164
	C3	0.20492	-0.235242	0.0887164
	C4	0.0622249	0.409649	-0.0259461
	No	0.237792	0.121006	-0.00541575
	Rural	0.239448	0.107446	0.0616355
	Urban	0.246467	0.0449369	-0.0435804
	PICU No	0.232252	0.148754	-0.0217623
	PICU Yes	0.243143	-0.0755241	0.082883
	Clinical cure	0.243643	0.031927	0.160191
	Deceased	0.20492	-0.235242	0.0887164
	Transfer	0.185757	0.253239	-0.263236
	Factor loadings:
		F1	F2	F3
	BPV No	0.99901	0.0352843	0.0271041
	BPV Yes	-0.556635	0.826103	-0.0878173
	Rural	0.964935	0.2538	0.0669763
	Urban	0.993222	0.106146	-0.0473567
	RSB=1-3 days	0.979828	-0.178397	0.0900649
	RSB=10-14 days	0.761621	0.647316	0.0302592
	RSB=4-9 days	0.944809	0.141135	0.295664
	RSB>20 days	0.511757	-0.720392	-0.468124
	RSB=0 days	0.250756	0.96764	-0.0281944
	HD No	-0.553568	0.167224	0.815842
	HD Yes	0.981439	0.136549	-0.134654
	C1	0.825795	-0.55567	0.0964038
	C2	0.825795	-0.55567	0.0964038
	C3	0.825795	-0.55567	0.0964038
	C4	0.250756	0.96764	-0.0281944
	No	0.958262	0.28583	-0.00588503
	Rural	0.964935	0.2538	0.0669763
	Urban	0.993222	0.106146	-0.0473567
	PICU No	0.935936	0.351375	-0.0236481
	PICU Yes	0.979828	-0.178397	0.0900649
	Clinical cure	0.981841	0.0754154	0.174072
	Deceased	0.825795	-0.55567	0.0964038
	Transfer	0.748571	0.59818	-0.286046
	Correlations between variables and factors:
		F1	F2	F3
	BPV No	0.99901	0.0352843	0.0271041
	BPV Yes	-0.556635	0.826103	-0.0878173
	Rural	0.964935	0.2538	0.0669763
	Urban	0.993222	0.106146	-0.0473567
	RSB=1-3 days	0.979828	-0.178397	0.0900649
	RSB=10-14 days	0.761621	0.647316	0.0302592
	RSB=4-9 days	0.944809	0.141135	0.295664
	RSB>20 days	0.511757	-0.720392	-0.468124
	RSB=0 days	0.250756	0.96764	-0.0281944
	HD No	-0.553568	0.167224	0.815842
	HD Yes	0.981439	0.136549	-0.134654
	C1	0.825795	-0.55567	0.0964038
	C2	0.825795	-0.55567	0.0964038
	C3	0.825795	-0.55567	0.0964038
	C4	0.250756	0.96764	-0.0281944
	No	0.958262	0.28583	-0.00588503
	Rural	0.964935	0.2538	0.0669763
	Urban	0.993222	0.106146	-0.0473567
	PICU No	0.935936	0.351375	-0.0236481
	PICU Yes	0.979828	-0.178397	0.0900649
	Clinical cure	0.981841	0.0754154	0.174072
	Deceased	0.825795	-0.55567	0.0964038
	Transfer	0.748571	0.59818	-0.286046
	Contribution of the variables (%):
		F1	F2	F3
	BPV No	6.14561	0.022313	0.062214
	BPV Yes	1.90795	12.2311	0.653099
	Rural	5.73352	1.15446	0.379894
	Urban	6.07461	0.201933	0.189925
	RSB=1-3 days	5.91187	0.570388	0.686959
	RSB=10-14 days	3.57193	7.5098	0.0775417
	RSB=4-9 days	5.49684	0.356998	7.40316
	RSB>20 days	1.6127	9.30109	18.5584
	RSB=0 days	0.387194	16.7812	0.0673201
	HD No	1.88698	0.50118	56.3679
	HD Yes	5.93133	0.334175	1.53553
	C1	4.19923	5.53388	0.787059
	C2	4.19923	5.53388	0.787059
	C3	4.19923	5.53388	0.787059
	C4	0.387194	16.7812	0.0673201
	No	5.6545	1.46424	0.00293303
	Rural	5.73352	1.15446	0.379894
	Urban	6.07461	0.201933	0.189925
	PICU No	5.39409	2.21278	0.0473599
	PICU Yes	5.91187	0.570388	0.686959
	Clinical cure	5.93619	0.101933	2.56612
	Deceased	4.19923	5.53388	0.787059
	Transfer	3.45057	6.41298	6.92931
	Squared cosines of the variables:
		F1	F2	F3
	BPV No	0.99802	0.00124498	0.00073463
	BPV Yes	0.309842	0.682446	0.00771187
	Rural	0.9311	0.0644144	0.00448583
	Urban	0.98649	0.0112671	0.00224266
	RSB=1-3 days	0.960063	0.0318255	0.00811169
	RSB=10-14 days	0.580066	0.419018	0.000915621
	RSB=4-9 days	0.892663	0.0199191	0.0874174
	RSB>20 days	0.261895	0.518965	0.21914
	RSB=0 days	0.0628786	0.936326	0.000794924
	HD No	0.306437	0.0279639	0.665599
	HD Yes	0.963223	0.0186457	0.0181317
	C1	0.681937	0.308769	0.00929369
	C2	0.681937	0.308769	0.00929369
	C3	0.681937	0.308769	0.00929369
	C4	0.0628786	0.936326	0.000794924
	No	0.918267	0.0816988	3.46336e-05
	Rural	0.9311	0.0644144	0.00448583
	Urban	0.98649	0.0112671	0.00224266
	PICU No	0.875976	0.123464	0.000559232
	PICU Yes	0.960063	0.0318255	0.00811169
	Clinical cure	0.964011	0.00568748	0.030301
	Deceased	0.681937	0.308769	0.00929369
	Transfer	0.560358	0.35782	0.0818221
	Values in bold correspond for each variable to the factor for which the squared cosine is the largest
	Factor scores:
		F1	F2	F3
	Obs1	1.75025	3.95892	-0.0530657
	Obs2	-3.28792	-1.0109	-1.59378
	Obs3	5.76395	-2.27342	0.181445
	Obs4	-4.22628	-0.674601	1.4654
	Contribution of the observations (%):
		F1	F2	F3
	Obs1	4.7159	70.2245	0.0596193
	Obs2	16.6421	4.57877	53.7791
	Obs3	51.1453	23.1577	0.697027
	Obs4	27.4967	2.03906	45.4642
	Axes homogeneity index:
		Value
	F1	0.5
	F2	0.25
	F3	0.5
	Squared cosines of the observations:
		F1	F2	F3
	Obs1	0.163474	0.836376	0.000150271
	Obs2	0.752163	0.071102	0.176735
	Obs3	0.864634	0.134509	0.000856806
	Obs4	0.872826	0.0222385	0.104936
	Values in bold correspond for each observation to the factor for which the squared cosine is the largest
